# Supplementary material for: Peste des petits ruminants (PPR): A neglected tropical disease in Maghreb region of North Africa and its threat to Europe
Source: PLoS One. 2017 Apr 20;12(4):e0175461. doi: 10.1371/journal.pone.0175461 (PMC5398521; doi:10.1371/journal.pone.0175461)
Supplement: S2 Table — (XLSX) [file pone.0175461.s002.xlsx]

## Sheet: Sheet1
Supplementary Table 2 - Partial n isolates
Accession	Location	Year
KU325487	Turkey	2015
KP313626	Kurdistan	2014
KC152953	Iran	2011
KF483659	Mauritania	2011
KF908040	Nigeria	2010
KP793696	Algeria	2012
HQ131927	Morocco	2008
HQ131923	Morocco	2008
*Unpublished	Morocco	2015
KC594074	Morocco	2008
HQ131924	Morocco	2008
KC594074	Morocco	2008
KM105872	India	2011
KJ764831	Turkey	2011
JN202923	Egypt	2010
KX189064	Egypt	2015
JX398127	Eritrea	2011
KX189065	Egypt	2015
HQ131932	Sudan	2009
HQ131931	Sudan	2009
JN202926	Egypt	2010
KM068121	Tunisia	2012
KM068122	Tunisia	2013
DQ840193	Mali	1999
KJ867541	Ethiopia	2010
JX312807	Egypt	2012
HQ131939	Sudan	2007
HQ131935	Sudan	2007
KT120058	India	2015
KT895432	China	2014
DQ840169	United Arab Emirates	1986
HQ131960	Cameroon	1997
KT895431	China	2014
JQ388660	Turkey	2010
DQ840174	Senegal	1994
KF992797	Iraq	2013
DQ840184	Turkey	1996
KX033350	India	2016
DQ840183	Ethiopia	1996
KX354359	China	2016
DQ840199	Ivory Coast	1989
KF908043	Nigeria	2010
JX398129	Eritrea	2011
JX079994	Gabon	2011
KF908041	Nigeria	2013
KF672746	Tanzania	2011
HQ131960	Cameroon	1997
DQ840188	Israel	1998
EU815054	China	2008
JX398126	Eritrea	2003
JX398128	Eritrea	2005
HQ131920	Sudan	2000
HQ131917	Sudan	2000
