# Supplementary material for: Peste des petits ruminants (PPR): A neglected tropical disease in Maghreb region of North Africa and its threat to Europe
Source: PLoS One. 2017 Apr 20;12(4):e0175461. doi: 10.1371/journal.pone.0175461 (PMC5398521; doi:10.1371/journal.pone.0175461)
Supplement: S3 Table — (XLSX) [file pone.0175461.s003.xlsx]

## Sheet: Sheet1
Supplementary Table 3 - Partial n North and East African isolates
Accession	Country	Province	Year
KJ867541	Ethiopia		2010
JX398126	Eritrea	Gahitelay	2003
JX398127	Eritrea	May_Harish	2011
JX398128	Eritrea	Hukum	2005
JX398129	Eritrea		2011
JX398130	Eritrea	Gulee	2005
JX398131	Eritrea	Torat	2005
JX398132	Eritrea		2002
KX189064	Egypt	Giza	2015
KX189065	Egypt	Giza	2015
KT006588	Egypt	Ismailia	2014
JN202923	Egypt	Ismailia	2010
JN202924	Egypt	Ismailia	2010
JN202925	Egypt		2010
JN202926	Egypt		2010
HQ131920	Sudan	Soba-Khartoum	2005
HQ131921	Sudan	Soba-Khartoum	2008
HQ131922	Sudan	Abudelaiq	2008
HQ131929	Sudan	Ed-Damar	2000
HQ131930	Sudan	Ed-Damar	2000
HQ131933	Sudan	Kuku-Khartoum	2000
HQ131934	Sudan	Atbara	2005
HQ131936	Sudan	Atbara	2005
HQ131937	Sudan	Tambool	2006
HQ131938	Sudan	Tambool	2006
HQ131939	Sudan	Kassala	2007
HQ131940	Sudan	Tambool	2007
HQ131941	Sudan	Tambool	2007
HQ131942	Sudan	Atbara	2008
HQ131943	Sudan	Bashagra-Gezira	2008
HQ131944	Sudan	Gedarif	2008
HQ131945	Sudan	Rabak	2009
HQ131947	Sudan	Kassala	2004
HQ131948	Sudan	Atbara	2005
HQ131931	Sudan	EdDamar	2000
HQ131932	Sudan	Dongola	2009
HQ131935	Sudan	Kassala	2004
KP793696	Algeria		2012
HQ131927	Morocco		2008
HQ131923	Morocco		2008
KY197740	Morocco	Benslimane	2015
KC594074	Morocco		2008
HQ131924	Morocco		2008
KC594074	Morocco		2008
* Unpublished	Algeria	Cheraga	2015
* Unpublished	Algeria	Cheraga	2015
* Unpublished	Algeria	Cheraga	2015
* Unpublished	Algeria	Cheraga	2015
KM068121	Tunisia	Sidi-Bouzid	2012
KM068122	Tunisia	Kairouan	2013
